# Supplementary material for: MNK-driven eIF4E phosphorylation regulates the fibrogenic transformation of mesenchymal cells and chronic lung allograft dysfunction
Source: J Clin Invest. 2024 Aug 15;134(16):e168393. doi: 10.1172/JCI168393 (PMC11324311; doi:10.1172/JCI168393)
Supplement: Supporting data values [file jci-134-168393-s082.xlsx]

## Sheet: Fig.1A
Non-Fibrotic	Fibrotic
0.291702
0.207993
0.32061
0.284618
0.986653
0.406852
0.800284
1.42626
0.387607
	0.646563
	1.54938
	2.16682
	2.10797
	1.33468
	0.933725
	1.36507
	1.55605
	1.69182

## Sheet: Fig.1B
scrambled	Active MNK1		scrambled	KD MNK1
0.758407	1.28102		1.32098	0.310773
0.644977	1.28581		1.04372	0.519554
0.727256	1.24753		1.33079	0.465329
0.694997	1.19076		1.33538	0.023826
0.583506	1.26073		1.2515	0.033664
0.66212	1.34511		1.23049	0.054653
			1.29279	0.033278

## Sheet: Fig.1D
ID	scrambled	RPTOR siRNA
1530	0.630917	1.30093
1223	0.984223	1.0172
1507	0.958063	1.04433
1379	0.833925	1.17652

## Sheet: Fig.1E
Control	AZD8055
1.04568	1.89023
1.46809	1.31635
0.903817	1.54686
1.92424	0.986126
1.30179	1.35487
1.19768	1.56399

## Sheet: Fig.1F
Control	Rapamycin
0.521139	1.32442
0.310312	1.00461
0.209114	1.43471
0.872383	1.50727
0.946164	1.6075

## Sheet: Fig.1G
P-eIF4E:Total eIF4E			P-4EBP1:Total 4EBP1			P-S6K1:Total S6K1			P-AKT:Total AKT
scrambled	MNK1 siRNA		scrambled	MNK1 siRNA		scrambled	MNK1 siRNA		scrambled	MNK1 siRNA
1.37263	0.64477		1.22985	0.79007		1.11497	0.870781		1.04452	0.965617
1.44385	0.521335		1.02059	0.968064		1.09796	0.875154		0.928648	1.08075
1.3377	0.731159		1.58241	0.819645		0.744884	1.23308		0.506002	1.51554
1.36115	0.653872		1.09008	0.91452		0.965857	1.03307		1.15158	0.861944
1.27753	0.674375		0.952169	1.04886		1.1453	0.872848		0.845686	1.17494
1.22834	0.530734		1.08127	0.846392		1.16805	0.813981		1.00352	0.996106
1.29212	0.715186
1.29597	0.684637
1.33581	0.457622
1.11413	0.835631
0.983207	1.02161

## Sheet: Fig.2A
control	U0126	SP600125	SB203580
1.526	1.21117	0.145632	1.69151
2.07213	1.97922	0.050004	1.41309
2.39961	2.07677	0.031687	1.19137
1.62248	1.88177	0.830605	1.057
1.26794	1.67475	0.353276	1.74021
1.82863	2.57604	0.126397	0.180089
1.82334	2.34167	1.00961	0.443492
1.33812	1.28695	0.179662	0.946772
1.52411	1.15446	0.472031	0.937012
1.27489	0.923204	0.538856	1.20589
1.59808	1.25233	0.23939	1.05799
1.26316	1.18757	0.159769	1.04821
0.904418	1.17808	1.30508	0.58812
1.06421	1.18246	1.31573	0.343427
1.17797	1.04752	1.01421	0.774285
1.5112	1.42347	0.21523	0.745637

## Sheet: Fig.2B
control	100nM JIN8	500nM JIN8	1uM JIN8	5uM JIN8	10uM JIN8
1.72918	2.02273	1.11973	0.131988	0.097626	0.036361
1.16731	0.898169	1.15944	1.19482	0.770929	0.432116
1.27165	1.63677	1.53361	1.08325	0.182585	0.033007
1.15382	2.08636	1.24032	0.750096	0.119745	0.470211
1.76104	1.09037	1.18059	1.23974	0.358403	0.03878
2.15036	1.16351	1.3484	0.377688	0.156096	0.16703
1.42429	1.43211	1.32719	0.921494	0.382012	0.183168

## Sheet: Fig.2C
scrambled	Active JNK	Active JNK + eFT-508	active JNK+AZD
0.788406	1.29619	0.054269	1.79771
1.09532	1.5102	0.072969	0.984722
0.31531	0.678668	0.010816	0.730592
1.01654	1.48561	0.052807	1.44872
0.762763	1.51654	0.039905	1.77521
1.10273	2.32343	0.057951	1.19069
0.38823	2.98054	0.063663	1.23236
1.19732	1.36224	0.049979	1.49415

## Sheet: Fig.2D
control-cap-d	active JNK1-cap-d	control-cap-indep	active JNK1-cap-indep
1	7.10258	0.313067	3.55342
1	5.62058	0.249731	1.33385
1	2.83228	0.375326	1.53958
1	9.10484	0.152208	1.48233
1	2.1529	0.271476	0.793256

[truncated: 22 more sheets: Fig.3A, Fig.3B, Fig.3C, Fig.3D, Fig.3E, Fig.4A, Fig.4B, Fig.4E, Fig.4G, Fig.5B, Fig.5C, Fig.5D, Fig.5E, Fig.6C, Fig.6E, Fig.6F, Fig.6G, Fig.7A, Fig.7B, Fig.7C …]
